# Supplementary material for: Neurosecretory protein GL stimulates food intake, de novo lipogenesis, and onset of obesity
Source: eLife. 2017 Aug 11;6:e28527. doi: 10.7554/eLife.28527 (PMC5553934; doi:10.7554/eLife.28527)
Supplement: Supplementary file 1. — The table shows the statistics test, number of n, comparison, p value, and degree of freedom and F/t/z/ETC value in each figure panel. DOI: http://dx.doi.org/10.7554/eLife.28527.021 [file elife-28527-supp1.xlsx]

## Sheet: Sheet1
Figure Number	Test USED	Number		Descriptive STATS	P VALUE		Degrees of Freedom & F/t/z/R/ETC Value
		Exact Value	Defined		Comparison	VALUE
Figure 1B	One-way ANOVA (Tukey's multiple comparisons test)	Whole brain = 4, Telencephalon = 4, Diencephalon = 4, Mesencephalon = 4, Cerebellum = 4, Mediobasal hypothalamus = 4	N = rat, from Within subject. Rat from multiple litters	mean±SEM	Whole brain vs. Telencephalon	0.990059
					Whole brain vs. Diencephalon	0.991096
					Whole brain vs. Mesencephalon	0.934365
					Whole brain vs. Cerebellum	0.878996
					Whole brain vs. Mediobasal hypothalamus	< 0.005
					Telencephalon vs. Diencephalon	1
					Telencephalon vs. Mesencephalon	0.99937
					Telencephalon vs. Cerebellum	0.995737
					Telencephalon vs. Mediobasal hypothalamus	< 0.005
					Diencephalon vs. Mesencephalon	0.999227
					Diencephalon vs. Cerebellum	0.995134
					Diencephalon vs. Mediobasal hypothalamus	< 0.005
					Mesencephalon vs. Cerebellum	0.999981
					Mesencephalon vs. Mediobasal hypothalamus	< 0.005
					Celebellum vs. Mediobasal hypothalamus	< 0.005
Figure 2A (+7)	unpaired t test	AAV-CTL = 8, AAV-NPGL = 8	N = rat, from Within subject. Rat from multiple litters	mean±SEM		< 0.05	t = 2.376 df = 14
Figure 2A (+14)						< 0.005	t = 3.374 df = 14
Figure 2A (+21)						< 0.005	t = 4.244 df = 14
Figure 2A (+28)						< 0.005	t = 4.316 df = 14
Figure 2A (+35)						< 0.005	t = 4.701 df = 14
Figure 2A (+42)						< 0.005	t = 4.796 df = 14
Figure 2B (0)	unpaired t test	AAV-CTL = 8, AAV-NPGL = 8	N = rat, from Within subject. Rat from multiple litters	mean±SEM		0.777177	t = 0.289 df = 14
Figure 2B (+7)						0.585534	t = 0.558 df = 14
Figure 2B (+14)						0.268676	t = 1.152 df = 14
Figure 2B (+21)						0.0888096	t = 1.829 df = 14
Figure 2B (+28)						< 0.05	t = 2.308 df = 14
Figure 2B (+35)						< 0.05	t = 2.705 df = 14
Figure 2B (+42)						< 0.05	t = 2.881 df = 14
Figure 2C	unpaired t test	AAV-CTL = 7, AAV-NPGL = 6	N = rat, from Within subject. Rat from multiple litters	mean±SEM		< 0.05	t = 2.454 df = 11
Figure 2D (Inguinal WAT)	unpaired t test	AAV-CTL = 7, AAV-NPGL = 6	N = rat, from Within subject. Rat from multiple litters	mean±SEM		0.117816	t = 1.697 df = 11
Figure 2D (Epididymal WAT)						< 0.05	t = 3.019 df = 11
Figure 2D (Retroperitoneal WAT)						< 0.01	t = 3.122 df = 11
Figure 2D (Perirenal WAT)						< 0.05	t = 2.982 df = 11
Figure 2E (+7)	unpaired t test	AAV-CTL = 7, AAV-NPGL = 6	N = rat, from Within subject. Rat from multiple litters	mean±SEM		0.348072	t = 0.980 df = 11
Figure 2E (+14)						0.362644	t = 0.950 df = 11
Figure 2E (+21)						0.225405	t = 1.284 df = 11
Figure 2E (+28)						0.0993725	t = 1.800 df = 11
Figure 2E (+35)						0.0523192	t = 2.175 df = 11
Figure 2E (+42)						< 0.05	t = 2.601 df = 11
Figure 2F (0)	unpaired t test	AAV-CTL = 7, AAV-NPGL = 6	N = rat, from Within subject. Rat from multiple litters	mean±SEM		0.753586	t = 0.322 df = 11
Figure 2F (+7)						0.281167	t = 1.133 df = 11
Figure 2F (+14)						0.131236	t = 1.631 df = 11
Figure 2F (+21)						0.209659	t = 1.332 df = 11
Figure 2F (+28)						0.303894	t = 1.079 df = 11
Figure 2F (+35)						0.531432	t = 0.646 df = 11
Figure 2F (+42)						0.651508	t = 0.464 df = 11
Figure 2G	unpaired t test	AAV-CTL = 7, AAV-NPGL = 6	N = rat, from Within subject. Rat from multiple litters	mean±SEM		0.393819	t = 0.887 df = 11
Figure 2H (Inguinal WAT)	unpaired t test	AAV-CTL = 7, AAV-NPGL = 6	N = rat, from Within subject. Rat from multiple litters	mean±SEM		< 0.005	t = 9.705 df = 11
Figure 2H (Epididymal WAT)	unpaired t test					< 0.05	t = 2.640 df = 11
Figure 2H (Retroperitoneal WAT)	unpaired t test					< 0.005	t = 7.417 df = 11
Figure 2H (Perirenal WAT)	unpaired t test					< 0.005	t = 7.690 df = 11
Figure 3A	Two-way ANOVA	AAV-CTL = 7, AAV-NPGL = 6	N = rat, from Within subject. Rat from multiple litters	mean±SEM	Interaction	0.5885	F (22, 242) = 0.91
					Time Factor	< 0.005	F (1, 242) = 2.43
					Treatment Factor	0.1476	F (22, 242) = 32.04
Figure 3B	Two-way ANOVA	AAV-CTL = 7, AAV-NPGL = 6	N = rat, from Within subject. Rat from multiple litters	mean±SEM	Interaction	0.5218	F (22, 242) = 0.96
					Time Factor	< 0.005	F (1, 242) = 5.81
					Treatment Factor	0.0546	F (22, 242) = 37.63
Figure 3C	Two-way ANOVA	AAV-CTL = 7, AAV-NPGL = 6	N = rat, from Within subject. Rat from multiple litters	mean±SEM	Interaction	0.9335	F (22, 242) = 0.58
					Time Factor	< 0.005	F (1, 242) = 36.3
					Treatment Factor	< 0.01	F (22, 242) = 14.02
Figure 3D	Two-way ANOVA	AAV-CTL = 7, AAV-NPGL = 6	N = rat, from Within subject. Rat from multiple litters	mean±SEM	Interaction	0.219	F (22, 242) = 0.91
					Time Factor	< 0.005	F (1, 242) = 2.43
					Treatment Factor	0.8055	F (22, 242) = 32.04
Figure 3E (rWAT Acc)	unpaired t test	AAV-CTL = 6, AAV-NPGL = 6	N = rat, from Within subject. Rat from multiple litters	mean±SEM		< 0.05	t = 2.432 df = 10
Figure 3E (rWAT Fas)						0.0610222	t = 2.110 df = 10
Figure 3E (rWAT Scd1)						< 0.05	t = 2.298 df = 10
Figure 3E (rWAT Gpat1)						0.0834731	t = 1.922 df = 10
Figure 3E (rWAT Adpn)						0.114461	t = 1.729 df = 10
Figure 3E (rWAT Cpt1a)						0.750208	t = 0.327 df = 10
Figure 3E (rWAT Atgl)						< 0.05	t = 2.595 df = 10
Figure 3E (rWAT Hsl)						0.077422	t = 1.968 df = 10
Figure 3E (Liver Acc)	unpaired t test	AAV-CTL = 7, AAV-NPGL = 5	N = rat, from Within subject. Rat from multiple litters	mean±SEM		0.371907	t = 0.931 df = 10
Figure 3E (Liver Fas)						0.187962	t = 1.404 df = 10
Figure 3E (Liver Scd1)						0.0796621	t = 1.931 df = 10
Figure 3E (Liver Gpat1)						0.997178	t = 0.004 df = 10
Figure 3E (Liver Adpn)						0.157939	t = 1.515 df = 10
Figure 3E (Liver Cpt1a)						0.577555	t = 0.574 df = 10
Figure 3E (Liver Atgl)						0.478968	t = 0.733 df = 10
Figure 3E (Liver Hsl)						0.700111	t = 0.395 df = 10
Figure 3G	unpaired t test	AAV-CTL = 6, AAV-NPGL = 6	N = rat, from Within subject. Rat from multiple litters	mean±SEM		< 0.05	t = 2.599 df = 10
Figure 3H	unpaired t test	AAV-CTL = 6, AAV-NPGL = 6	N = rat, from Within subject. Rat from multiple litters	mean±SEM		0.216746	t = 1.318 df = 10
Figure 3I	unpaired t test	AAV-CTL = 6, AAV-NPGL = 7	N = rat, from Within subject. Rat from multiple litters	mean±SEM		< 0.05	t = 6.650 df = 11
Figure 3J	unpaired t test	AAV-CTL = 6, AAV-NPGL = 7	N = rat, from Within subject. Rat from multiple litters	mean±SEM		0.304352	t = 1.077 df = 11
Figure 4A (Light)	unpaired t test	CTL = 8, NPGL = 8	N = rat, from Within subject. Rat from multiple litters	mean±SEM		< 0.05	t = 2.658 df = 14
Figure 4A (Dark)						0.570802	t = 0.581 df = 14
Figure 4A (24 hr)						0.0572486	t = 2.101 df = 14
Figure 4B	unpaired t test	CTL = 8, NPGL = 8	N = rat, from Within subject. Rat from multiple litters	mean±SEM		< 0.05	t = 2.595 df = 14
Figure 4C	unpaired t test	CTL = 8, NPGL = 8	N = rat, from Within subject. Rat from multiple litters	mean±SEM		0.839512	t = 0.206 df = 14
Figure 4D (Inguinal WAT)	unpaired t test	CTL = 8, NPGL = 8	N = rat, from Within subject. Rat from multiple litters	mean±SEM		< 0.05	t = 2.599 df = 14
Figure 4D (Epididymal WAT)						0.0596534	t = 2.049 df = 14
Figure 4D (Retroperitoneal WAT)						0.0938736	t = 1.797 df = 14
Figure 4D (Perirenal WAT)						< 0.05	t = 2.600 df = 14
Figure 4E (Light)	unpaired t test	CTL = 7, NPGL = 7	N = rat, from Within subject. Rat from multiple litters	mean±SEM		0.0626067	t = 2.052 df = 12
Figure 4E (Dark)						0.494204	t = 0.702 df = 12
Figure 4E (24 hr)						0.124626	t = 1.634 df = 12
Figure 4F	unpaired t test	CTL = 7, NPGL = 7	N = rat, from Within subject. Rat from multiple litters	mean±SEM		0.411722	t = 0.853 df = 12
Figure 4G	unpaired t test	CTL = 7, NPGL = 7	N = rat, from Within subject. Rat from multiple litters	mean±SEM		0.839512	t = 0.206 df = 12
Figure 4H (Inguinal WAT)	unpaired t test	CTL = 7, NPGL = 7	N = rat, from Within subject. Rat from multiple litters	mean±SEM		0.0985827	t = 1.769 df = 12
Figure 4H (Epididymal WAT)						0.21114	t = 1.310 df = 12
Figure 4H (Retroperitoneal WAT)						< 0.05	t = 2.254 df = 12
Figure 4H (Perirenal WAT)						< 0.05	t = 2.413 df = 12
Figure 4I (1–1000)	One-way ANOVA (Tukey's multiple comparisons test)	CTL = 4, NPGL 7.5 nmol = 5, NPGL 15 nmol = 5	N = rat, from Within subject. Rat from multiple litters	mean±SEM	CTL vs. NPGL 7.5 nmol	0.205108
					CTL vs. NPGL 15 nmol	0.771126
					NPGL 7.5 nmol vs. NPGL 15 nmol	0.475166
Figure 4I (1001–2000)					CTL vs. NPGL 7.5 nmol	0.620431
					CTL vs. NPGL 15 nmol	0.680262
					NPGL 7.5 nmol vs. NPGL 15 nmol	0.993759
Figure 4I (2001–3000)					CTL vs. NPGL 7.5 nmol	0.407397
					CTL vs. NPGL 15 nmol	0.0599185
					NPGL 7.5 nmol vs. NPGL 15 nmol	0.993759
Figure 4I (3001–4000)					CTL vs. NPGL 7.5 nmol	< 0.05
					CTL vs. NPGL 15 nmol	0.99893
					NPGL 7.5 nmol vs. NPGL 15 nmol	< 0.05
Figure 4I (4001–5000)					CTL vs. NPGL 7.5 nmol	0.942763
					CTL vs. NPGL 15 nmol	0.997937
					NPGL 7.5 nmol vs. NPGL 15 nmol	0.957027
Figure 4I (5001–6000)					CTL vs. NPGL 7.5 nmol	0.0765009
					CTL vs. NPGL 15 nmol	< 0.005
					NPGL 7.5 nmol vs. NPGL 15 nmol	< 0.05
Figure 4I (6001–)					CTL vs. NPGL 7.5 nmol	0.566848
					CTL vs. NPGL 15 nmol	< 0.05
					NPGL 7.5 nmol vs. NPGL 15 nmol	0.138725
Figure 4J (1–2000)	unpaired t test	CTL = 4, NPGL-Ab = 4	N = rat, from Within subject. Rat from multiple litters	mean±SEM		0.162287	t = 1.593 df = 6
Figure 4J (2001–4000)						< 0.01	t = 3.922 df = 6
Figure 4J (4001–6000)						0.126639	t = 1.773 df = 6
Figure 4J (6001–8000)						0.487713	t = 0.739 df = 6
Figure 4J (8001–10000)						0.0551474	t = 2.375 df = 6
Figure 4J (10001–12000)						< 0.01	t = 4.025 df = 6
Figure 4J (12001–)						< 0.05	t = 3.312 df = 6
Figure 5A (Light-Total calorie intake)	unpaired t test	CTL = 8, NPGL = 8	N = rat, from Within subject. Rat from multiple litters	mean±SEM		0.185111	t = 1.394 df = 14
Figure 5A (Light-Protein intake)						0.575143	t = 0.574 df = 14
Figure 5A (Light-Carbohydrate intake)						< 0.05	t = 2.535 df = 14
Figure 5A (Light-Fat intake)						0.931669	t = 0.087 df = 14
Figure 5A (Dark-Total calorie intake)						0.161929	t = 1.477 df = 14
Figure 5A (Dark-Protein intake)						0.927398	t = 0.092 df = 14
Figure 5A (Dark-Carbohydrate intake)						0.421376	t = 0.828 df = 14
Figure 5A (Dark-Fat intake)						0.503328	t = 0.687 df = 14
Figure 5A (24 hr-Total calorie intake)						< 0.005	t = 3.626 df = 14
Figure 5A (24 hr-Protein intake)						0.790573	t = 0.271 df = 14
Figure 5A (24 hr-Carbohydrate intake)						0.184925	t = 1.394 df = 14
Figure 5A (24 hr-Fat intake)						0.539939	t = 0.628 df = 14
Figure 5B	unpaired t test	CTL = 8, NPGL = 8	N = rat, from Within subject. Rat from multiple litters	mean±SEM		0.154509	t = 1.529 df = 14
Figure 5C	unpaired t test	CTL = 8, NPGL = 8	N = rat, from Within subject. Rat from multiple litters	mean±SEM		0.369685	t = 0.927 df = 14
Figure 5D (Inguinal WAT)	unpaired t test	CTL = 8, NPGL = 8	N = rat, from Within subject. Rat from multiple litters	mean±SEM		< 0.01	t = 3.048 df = 14
Figure 5D (Epididymal WAT)						0.202627	t = 1.337 df = 14
Figure 5D (Retroperitoneal WAT)						< 0.05	t = 2.489 df = 14
Figure 5D (Perirenal WAT)						< 0.05	t = 2.880 df = 14
Figure 5E	unpaired t test	CTL = 8, NPGL = 8	N = rat, from Within subject. Rat from multiple litters	mean±SEM		0.236055	t = 1.239 df = 14
Figure 5F (Liver)	unpaired t test	CTL = 8, NPGL = 8	N = rat, from Within subject. Rat from multiple litters	mean±SEM		0.729477	t = 0.353 df = 14
Figure 5F (Heart)						0.220368	t = 1.283 df = 14
Figure 5F (Kidney)						0.389485	t = 0.888 df = 14
Figure 5G (Soleus)	unpaired t test	CTL = 8, NPGL = 8	N = rat, from Within subject. Rat from multiple litters	mean±SEM		< 0.005	t = 3.359 df = 14
Figure 5G (Gastrocnemius)						< 0.05	t = 2.261 df = 14
Figure 5H (Soleus)	unpaired t test	CTL = 8, NPGL = 8	N = rat, from Within subject. Rat from multiple litters	mean±SEM		< 0.05	t = 2.259 df = 14
Figure 5H (Gastrocnemius)						0.295715	t = 1.086 df = 14
Figure 5I (rWAT Acc)	unpaired t test	CTL = 7, NPGL = 8	N = rat, from Within subject. Rat from multiple litters	mean±SEM		< 0.05	t = 2.552 df = 13
Figure 5I (rWAT Fas)						0.0586427	t = 2.073 df = 13
Figure 5I (rWAT Scd1)						< 0.05	t = 2.334 df = 13
Figure 5I (rWAT Gpat1)						< 0.05	t = 2.785 df = 13
Figure 5I (rWAT Adpn)						< 0.01	t = 3.276 df = 13
Figure 5I (rWAT Srebp1)						0.236994	t = 1.240 df = 13
Figure 5I (rWAT Cpt1a)						0.903504	t = 0.124 df = 13
Figure 5I (rWAT Atgl)						< 0.005	t = 3.896 df = 13
Figure 5I (rWAT Hsl)						0.228917	t = 1.263 df = 13
Figure 5I (rWAT Lpl)						0.0617666	t = 2.044 df = 13
Figure 5I (rWAT Cd36)						< 0.01	t = 3.199 df = 13
Figure 5I (rWAT Fatp1)						0.226998	t = 1.268 df = 13
Figure 5I (rWAT Slc2a4)						< 0.01	t = 3.237 df = 13
Figure 5I (rWAT Gapdh)						< 0.005	t = 3.384 df = 13
Figure 5I (Liver Acc)	unpaired t test	CTL = 7, NPGL = 8	N = rat, from Within subject. Rat from multiple litters	mean±SEM		0.0901985	t = 1.830 df = 13
Figure 5I (Liver Fas)						0.597731	t = 0.541 df = 13
Figure 5I (Liver Scd1)						0.0577046	t = 2.082 df = 13
Figure 5I (Liver Gpat1)						0.977364	t = 0.029 df = 13
Figure 5I (Liver Adpn)						0.870056	t = 0.167 df = 13
Figure 5I (Liver Srebp1)						0.281087	t = 1.125 df = 13
Figure 5I (Liver Cpt1a)						0.389199	t = 0.891 df = 13
Figure 5I (Liver Atgl)						0.522197	t = 0.658 df = 13
Figure 5I (Liver Hsl)						0.337614	t = 0.996 df = 13
Figure 5I (Liver Lpl)						0.121926	t = 1.655 df = 13
Figure 5I (Liver Cd36)						0.771922	t = 0.296 df = 13
Figure 5I (Liver Fatp1)						0.5212	t = 0.659 df = 13
Figure 5I (Liver Slc2a2)						< 0.05	t = 2.852 df = 13
Figure 5I (Liver Gk)						0.132653	t = 1.604 df = 13
Figure 5I (Liver Gapdh)						< 0.01	t = 3.094 df = 13
Figure 5I (Liver L-Pk)						0.298334	t = 1.083 df = 13
Figure 6A	unpaired t test	CTL = 8, FD = 8	N = rat, from Within subject. Rat from multiple litters	mean±SEM		< 0.005	t = 4.968 df = 14
Figure 6B (STZ)	unpaired t test	CTL = 7, STZ = 7	N = rat, from Within subject. Rat from multiple litters	mean±SEM		< 0.05	t = 2.583 df = 12
Figure 6B (Insulin)	unpaired t test	CTL = 6, Insulin = 7	N = rat, from Within subject. Rat from multiple litters	mean±SEM		< 0.01	t = 3.563 df = 11
Table 1A (Glucose)	unpaired t test	AAV-CTL = 7, AAV-NPGL = 6	N = rat, from Within subject. Rat from multiple litters	mean±SEM		0.241676	t = 1.237 df = 11
Table 1A (Free Fatty Acid)						0.972263	t = 0.036 df = 11
Table 1A (Triglyceride)						0.702281	t = 0.392 df = 11
Table 1A (Cholesterol)						0.0865378	t = 1.882 df = 11
Table 1A (Insulin)						< 0.05	t = 2.454 df = 11
Table 1B (Glucose)	unpaired t test	AAV-CTL = 7, AAV-NPGL = 6	N = rat, from Within subject. Rat from multiple litters	mean±SEM		0.528132	t = 0.651 df = 11
Table 1B (Free Fatty Acid)						0.087557	t = 1.875 df = 11
Table 1B (Triglyceride)						0.0888795	t = 1.866 df = 11
Table 1B (Cholesterol)						0.402694	t = 0.870 df = 11
Table 1B (Insulin)						0.393819	t = 0.887 df = 11
Table 1B (Leptin)						< 0.005	t = 4.040 df = 11
Table 1B (Corticosterone)						0.802091	t = 0.257 df = 11
Table 2A (Glucose)	unpaired t test	CTL = 8, NPGL = 8	N = rat, from Within subject. Rat from multiple litters	mean±SEM		0.63869	t = 0.480 df = 14
Table 2A (Free Fatty Acid)						0.672835	t = 0.431 df = 14
Table 2A (Triglyceride)						0.0729038	t = 1.939 df = 14
Table 2A (Cholesterol)						< 0.05	t = 2.923 df = 14
Table 2A (Insulin)						< 0.05	t = 2.512 df = 14
Table 2A (Leptin)						< 0.005	t = 4.396 df = 14
Table 2B (Glucose)	unpaired t test	CTL = 7, NPGL = 7	N = rat, from Within subject. Rat from multiple litters	mean±SEM		0.578306	t = 0.571 df = 12
Table 2B (Free Fatty Acid)						0.635791	t = 0.486 df = 12
Table 2B (Triglyceride)						0.0515387	t = 2.162 df = 12
Table 2B (Cholesterol)						0.797942	t = 0.262 df = 12
Table 2B (Insulin)						0.411722	t = 0.850 df = 12
Table 2B (Leptin)						0.557022	t = 0.604 df = 12
Table 2B (Corticosterone)						0.420968	t = 0.833 df = 12
Table 2C (Glucose)	unpaired t test	CTL = 8, NPGL-Ab = 8	N = rat, from Within subject. Rat from multiple litters	mean±SEM		0.336128	t = 0.996 df = 14
Table 2C (Free Fatty Acid)						0.598571	t = 0.539 df = 14
Table 2C (Triglyceride)						0.654306	t = 0.458 df = 14
Table 2C (Cholesterol)						< 0.05	t = 2.261 df = 14
Table 2C (Insulin)						0.501199	t = 0.690 df = 14
Table 2C (Leptin)						0.0743991	t = 1.928 df = 14
Table 2D (Glucose)	unpaired t test	CTL = 8, NPGL = 8	N = rat, from Within subject. Rat from multiple litters	mean±SEM		0.228357	t = 1.260 df = 14
Table 2D (Free Fatty Acid)						0.3117	t = 1.050 df = 14
Table 2D (Triglyceride)						< 0.05	t = 2.321 df = 14
Table 2D (Cholesterol)						0.195061	t = 1.361 df = 14
Table 2D (Insulin)						0.154509	t = 1.505 df = 14
Table 2D (Leptin)						< 0.005	t = 4.657 df = 14
Figure 2-figure supplement 2A (-5)	unpaired t test	AAV-CTL = 7, AAV-NPGL = 6	N = rat, from Within subject. Rat from multiple litters	mean±SEM		0.716182	t = 0.373 df = 11
Figure 2-figure supplement 2A (-4)						0.748125	t = 0.329 df = 11
Figure 2-figure supplement 2A (-3)						0.819283	t = 0.234 df = 11
Figure 2-figure supplement 2A (-2)						0.669914	t = 0.438 df = 11
Figure 2-figure supplement 2A (-1)						0.79459	t = 0.267 df = 11
Figure 2-figure supplement 2A (0)						0.517325	t = 0.669 df = 11
Figure 2-figure supplement 2A (+1)						0.739012	t = 0.342 df = 11
Figure 2-figure supplement 2A (+2)						0.443784	t = 0.794 df = 11
Figure 2-figure supplement 2A (+3)						0.197895	t = 1.370 df = 11
Figure 2-figure supplement 2A (+4)						0.273383	t = 1.153 df = 11
Figure 2-figure supplement 2A (+5)						0.359249	t = 0.957 df = 11
Figure 2-figure supplement 2A (+6)						0.814239	t = 0.241 df = 11
Figure 2-figure supplement S2A (+7)						0.579201	t = 0.571 df = 11
Figure 2-figure supplement 2A (+8)						0.659841	t = 0.452 df = 11
Figure 2-figure supplement 2A (+9)						0.794015	t = 0.268 df = 11
Figure 2-figure supplement 2A (+10)						0.519066	t = 0.666 df = 11
Figure 2-figure supplement 2A (+11)						0.938974	t = 0.078 df = 11
Figure 2-figure supplement 2A (+12)						0.658942	t = 0.454 df = 11
Figure 2-figure supplement 2A (+13)						0.460376	t = 0.765 df = 11
Figure 2-figure supplement 2A (+14)						0.489306	t = 0.715 df = 11
Figure 2-figure supplement 2A (+15)						0.363702	t = 0.948 df = 11
Figure 2-figure supplement 2A (+16)						0.521246	t = 0.663 df = 11
Figure 2-figure supplement 2A (+17)						0.161656	t = 1.500 df = 11
Figure 2-figure supplement 2A (+18)						0.329675	t = 1.020 df = 11
Figure 2-figure supplement 2A (+19)						0.492511	t = 0.710 df = 11
Figure 2-figure supplement 2A (+20)						0.0720684	t = 1.990 df = 11
Figure 2-figure supplement 2A (+21)						0.267183	t = 1.169 df = 11
Figure 2-figure supplement 2A (+22)						< 0.05	t = 2.282 df = 11
Figure 2-figure supplement 2A (+23)						0.292983	t = 1.104 df = 11
Figure 2-figure supplement 2A (+24)						0.128577	t = 1.643 df = 11
Figure 2-figure supplement 2A (+25)						0.0791321	t = 1.935 df = 11
Figure 2-figure supplement 2A (+26)						<0.01	t = 3.113 df = 11
Figure 2-figure supplement 2A (+27)						< 0.05	t = 2.329 df = 11
Figure 2-figure supplement 2A (+28)						< 0.005	t = 3.946 df = 11
Figure 2-figure supplement 2A (+29)						<0.01	t = 3.215 df = 11
Figure 2-figure supplement 2A (+30)						0.064238	t = 2.057 df = 11
Figure 2-figure supplement 2A (+31)						< 0.05	t = 2.289 df = 11
Figure 2-figure supplement 2A (+32)						0.293462	t = 1.103 df = 11
Figure 2-figure supplement 2A (+33)						< 0.05	t = 2.761 df = 11
Figure 2-figure supplement 2A (+34)						0.119646	t = 1.687 df = 11
Figure 2-figure supplement 2A (+35)						< 0.05	t = 2.536 df = 11
Figure 2-figure supplement 2A (+36)						0.166309	t = 1.482 df = 11
Figure 2-figure supplement 2A (+37)						< 0.05	t = 2.994 df = 11
Figure 2-figure supplement 2A (+38)						< 0.005	t = 5.393 df = 11
Figure 2-figure supplement 2A (+39)						< 0.05	t = 2.577 df = 11
Figure 2-figure supplement 2A (+40)						< 0.05	t = 2.295 df = 11
Figure 2-figure supplement 2A (+41)						0.2372	t = 1.250 df = 11
Figure 2-figure supplement 2A (+42)						0.0784117	t = 1.940 df = 11
Figure 2-figure supplement 2A (+43)						< 0.005	t = 4.370 df = 11
Figure 2-figure supplement 2A (+44)						< 0.05	t = 2.330 df = 11
Figure 2-figure supplement 2A (+45)						0.131294	t = 1.630 df = 11
Figure 2-figure supplement 2A (+46)						< 0.05	t = 2.848 df = 11
Figure 2-figure supplement 2B (1–1000)	unpaired t test	AAV-CTL = 5, AAV-NPGL = 5	N = rat, from Within subject. Rat from multiple litters	mean±SEM		Not available
Figure 2-figure supplement 2B (1001–2000)						< 0.005	t = 6.197 df = 8
Figure 2-figure supplement 2B (2001–3000)						< 0.05	t = 2.750 df = 8
Figure 2-figure supplement 2B (3001–4000)						< 0.05	t = 3.686 df = 8
Figure 2-figure supplement 2B (4001–5000)						< 0.005	t = 5.015 df = 8
Figure 2-figure supplement 2B (5001–6000)						< 0.005	t = 4.037 df = 8
Figure 2-figure supplement 2B (6001–7000)						0.219507	t = 1.332 df = 8
Figure 2-figure supplement 2B (7001–8000)						0.227067	t = 1.308 df = 8
Figure 2-figure supplement 2B (8001–9000)						0.109831	t = 1.798 df = 8
Figure 2-figure supplement 2B (9001–10000)						0.0993326	t = 1.864 df = 8
Figure 2-figure supplement 2B (10001–11000)						< 0.05	t = 2.521 df = 8
Figure 2-figure supplement 2B (11001–12000)						< 0.005	t = 4.326 df = 8
Figure 2-figure supplement 2B (12001–13000)						< 0.01	t = 3.713 df = 8
Figure 2-figure supplement 2B (13001–14000)						0.0746445	t = 2.049 df = 8
Figure 2-figure supplement 2B (14001–15000)						0.622383	t = 0.512 df = 8
Figure 2-figure supplement 2B (15001–)						Not available
Figure 2-figure supplement 2C	unpaired t test	AAV-CTL = 7, AAV-NPGL = 6	N = rat, from Within subject. Rat from multiple litters	mean±SEM		0.535304	t = 0.640 df = 11
Figure 2-figure supplement 2D (Liver)	unpaired t test	AAV-CTL = 7, AAV-NPGL = 6	N = rat, from Within subject. Rat from multiple litters	mean±SEM		0.261594	t = 1.183 df = 11
Figure 2-figure supplement 2D (Heart)						0.681343	t = 0.422 df = 11
Figure 2-figure supplement 2D (Kidney)						0.646556	t = 0.471 df = 11
Figure 2-figure supplement 2E (Soleus)	unpaired t test	AAV-CTL = 7, AAV-NPGL = 6	N = rat, from Within subject. Rat from multiple litters	mean±SEM		< 0.05	t = 2.232 df = 11
Figure 2-figure supplement 2E (Gastrocnemius)						< 0.005	t = 3.833 df = 11
Figure 2-figure supplement 2F (Soleus)	unpaired t test	AAV-CTL = 7, AAV-NPGL = 6	N = rat, from Within subject. Rat from multiple litters	mean±SEM		< 0.05	t = 2.595 df = 11
Figure 2-figure supplement 2F (Gastrocnemius)						< 0.005	t = 3.644 df = 11
Figure 2-figure supplement 2G	unpaired t test	AAV-CTL = 7, AAV-NPGL = 6	N = rat, from Within subject. Rat from multiple litters	mean±SEM		< 0.005	t = 3.515 df = 11
Figure 4-figure supplement 1A (rWAT Acc)	unpaired t test	CTL = 5, NPGL = 7	N = rat, from Within subject. Rat from multiple litters	mean±SEM		< 0.05	t = 3.059 df = 10
Figure 4-figure supplement 1A (rWAT Fas)						< 0.05	t = 2.296 df = 10
Figure 4-figure supplement 1A (rWAT Scd1)						0.108904	t = 1.76 df = 10
Figure 4-figure supplement 1A (rWAT Gpat1)						0.0777324	t = 1.965 df = 10
Figure 4-figure supplement 1A (rWAT Adpn)						< 0.05	t = 2.549 df = 10
Figure 4-figure supplement 1A (rWAT Cpt1a)						0.227162	t = 1.287 df = 10
Figure 4-figure supplement 1A (rWAT Atgl)						< 0.005	t = 5.380 df = 10
Figure 4-figure supplement 1A (rWAT Hsl)						0.0635944	t = 2.086 df = 10
Figure 4-figure supplement 1A (Liver Acc)	unpaired t test	CTL = 5, NPGL = 7	N = rat, from Within subject. Rat from multiple litters	mean±SEM		0.36571	t = 0.948 df = 10
Figure 4-figure supplement 1A (Liver Fas)						0.873338	t = 0.164 df = 10
Figure 4-figure supplement 1A (Liver Scd1)						0.0978475	t = 1.847 df = 10
Figure 4-figure supplement 1A (Liver Gpat1)						0.904788	t = 0.123 df = 10
Figure 4-figure supplement 1A (Liver Adpn)						0.97069	t = 0.038 df = 10
Figure 4-figure supplement 1A (Liver Cpt1a)						0.955475	t = 0.057 df = 10
Figure 4-figure supplement 1A (Liver Atgl)						< 0.05	t = 2.301 df = 10
Figure 4-figure supplement 1A (Liver Hsl)						0.678083	t = 0.427 df = 10
Figure 4-figure supplement 1C	unpaired t test	CTL = 7, NPGL = 7	N = rat, from Within subject. Rat from multiple litters	mean±SEM		< 0.05	t = 2.226 df = 12
Figure 4-figure supplement 1D	unpaired t test	CTL = 7, NPGL = 7	N = rat, from Within subject. Rat from multiple litters	mean±SEM		0.369725	t = 0.932 df = 12
Figure 4-figure supplement 1E	unpaired t test	CTL = 6, NPGL = 7	N = rat, from Within subject. Rat from multiple litters	mean±SEM		< 0.05	t = 2.390 df = 11
Figure 4-figure supplement 1F	unpaired t test	CTL = 6, NPGL = 7	N = rat, from Within subject. Rat from multiple litters	mean±SEM		0.310677	t = 1.063 df = 11
Figure 4-figure supplement 2 (rWAT Acc)	unpaired t test	AAV-CTL = 5, AAV-NPGL = 5	N = rat, from Within subject. Rat from multiple litters	mean±SEM		< 0.05	t = 2.521 df = 8
Figure 4-figure supplement 2 (rWAT Fas)						< 0.05	t = 2.407 df = 8
Figure 4-figure supplement 2 (rWAT Scd1)						0.106365	t = 1.819 df = 8
Figure 4-figure supplement 2 (rWAT Gpat1)						< 0.01	t = 3.766 df = 8
Figure 4-figure supplement 2 (rWAT Cpt1a)						0.763065	t = 0.312 df = 8
Figure 4-figure supplement 2 (rWAT Atgl)						0.56682	t = 0.597 df = 8
Figure 4-figure supplement 2 (rWAT Hsl)						0.54373	t = 0.634 df = 8
Figure 4-figure supplement 2 (Liver Acc)	unpaired t test	AAV-CTL = 5, AAV-NPGL = 5	N = rat, from Within subject. Rat from multiple litters	mean±SEM		0.497022	t = 0.711 df = 8
Figure 4-figure supplement 2 (Liver Fas)						0.182654	t = 1.459 df = 8
Figure 4-figure supplement 2 (Liver Scd1)						0.992186	t = 0.010 df = 8
Figure 4-figure supplement 2 (Liver Gpat1)						0.64908	t = 0.473 df = 8
Figure 4-figure supplement 2 (Liver Cpt1a)						0.270679	t = 1.183 df = 8
Figure 4-figure supplement 2 (Liver Atgl)						0.202554	t = 1.388 df = 8
Figure 4-figure supplement 2 (Liver Hsl)						0.589684	t = 0.562 df = 8
Figure 4-figure supplement 3B (Inguinal WAT)	unpaired t test	AAV-CTL = 7, AAV-NPGL = 7	N = rat, from Within subject. Rat from multiple litters	mean±SEM		< 0.005	t = 3.565 df = 12
Figure 4-figure supplement 3B (Epididymal WAT)						0.852108	t = 0.190 df = 12
Figure 4-figure supplement 3B (Retroperitoneal WAT)						0.0870049	t = 1.864 df = 12
Figure 4-figure supplement 3C (Inguinal WAT)	unpaired t test	AAV-CTL = 7, AAV-NPGL = 4	N = rat, from Within subject. Rat from multiple litters	mean±SEM		0.523879	t = 0.663 df = 9
Figure 4-figure supplement 3C (Epididymal WAT)						0.383266	t = 0.917 df = 9
Figure 4-figure supplement 3C (Retroperitoneal WAT)						0.707581	t = 0.387 df = 9
Figure 4-figure supplement 4A (Light)	unpaired t test	AAV-CTL = 8, AAV-NPGL = 8	N = rat, from Within subject. Rat from multiple litters	mean±SEM		0.818692	t = 0.234 df = 14
Figure 4-figure supplement 4A (Dark)						0.140697	t = 1.562 df = 14
Figure 4-figure supplement 4A (24 hr)						0.183265	t = 1.400 df = 14
Figure 4-figure supplement 4B	unpaired t test	AAV-CTL = 8, AAV-NPGL = 8	N = rat, from Within subject. Rat from multiple litters	mean±SEM		0.440216	t = 0.794 df = 14
Figure 4-figure supplement 4C (Inguinal WAT)	unpaired t test	AAV-CTL = 8, AAV-NPGL = 8	N = rat, from Within subject. Rat from multiple litters	mean±SEM		0.0825984	t = 1.870 df = 14
Figure 4-figure supplement 4C (Epididymal WAT)						0.634149	t = 0.486 df = 14
Figure 4-figure supplement 4C (Retroperitoneal WAT)						0.103631	t = 1.741 df = 14
Figure 4-figure supplement 4C (Perirenal WAT)						0.846874	t = 0.197 df = 14
Figure 5-figure supplement 1A (-3 Total calorie intake)	unpaired t test	AAV-CTL = 8, AAV-NPGL = 8	N = rat, from Within subject. Rat from multiple litters	mean±SEM		0.896923	t = 0.132 df = 14
Figure 5-figure supplement 1A (-2 Total calorie intake)						0.751661	t = 0.323 df = 14
Figure 5-figure supplement 1A (-1 Total calorie intake)						0.268346	t = 1.153 df = 14
Figure 5-figure supplement 1A (0 Total calorie intake)						0.40429	t = 0.860 df = 14
Figure 5-figure supplement 1A (+1 Total calorie intake)						0.43959	t = 0.796 df = 14
Figure 5-figure supplement 1A (+2 Total calorie intake)						0.0555826	t = 2.088 df = 14
Figure 5-figure supplement 1A (+3 Total calorie intake)						0.865743	t = 0.172 df = 14
Figure 5-figure supplement 1A (+4 Total calorie intake)						0.34347	t = 0.981 df = 14
Figure 5-figure supplement 1A (+5 Total calorie intake)						0.253906	t = 1.190 df = 14
Figure 5-figure supplement 1A (+6 Total calorie intake)						0.0613108	t = 2.034 df = 14
Figure 5-figure supplement 1A (+7 Total calorie intake)						0.333444	t = 1.002 df = 14
Figure 5-figure supplement 1A (+8 Total calorie intake)						0.725491	t = 0.358 df = 14
Figure 5-figure supplement 1A (+9 Total calorie intake)						0.386904	t = 0.893 df = 14
Figure 5-figure supplement 1A (+10 Total calorie intake)						0.82969	t = 0.219 df = 14
Figure 5-figure supplement 1A (+11 Total calorie intake)						0.135406	t = 1.584 df = 14
Figure 5-figure supplement 1A (+12 Total calorie intake)						0.133574	t = 1.593 df = 14
Figure 5-figure supplement 1A (-3 Protein intake)	unpaired t test	AAV-CTL = 8, AAV-NPGL = 8	N = rat, from Within subject. Rat from multiple litters	mean±SEM		0.695264	t = 0.400 df = 14
Figure 5-figure supplement 1A (-2 Protein intake)						0.994528	t = 0.007 df = 14
Figure 5-figure supplement 1A (-1 Protein intake)						0.530567	t = 0.643 df = 14
Figure 5-figure supplement 1A (0 Protein intake)						0.96635	t = 0.043 df = 14
Figure 5-figure supplement 1A (+1 Protein intake)						0.523809	t = 0.654 df = 14
Figure 5-figure supplement 1A (+2 Protein intake)						0.480428	t = 0.725 df = 14
Figure 5-figure supplement 1A (+3 Protein intake)						0.840651	t = 0.205 df = 14
Figure 5-figure supplement 1A (+4 Protein intake)						0.701535	t = 0.391 df = 14
Figure 5-figure supplement 1A (+5 Protein intake)						0.724114	t = 0.360 df = 14
Figure 5-figure supplement 1A (+6 Protein intake)						0.658177	t = 0.452 df = 14
Figure 5-figure supplement 1A (+7 Protein intake)						0.320129	t = 1.031 df = 14
Figure 5-figure supplement 1A (+8 Protein intake)						0.316007	t = 1.040 df = 14
Figure 5-figure supplement 1A (+9 Protein intake)						0.375264	t = 0.916 df = 14
Figure 5-figure supplement 1A (+10 Protein intake)						0.275436	t = 1.135 df = 14
Figure 5-figure supplement 1A (+11 Protein intake)						0.968123	t = 0.041 df = 14
Figure 5-figure supplement 1A (+12 Protein intake)						0.523452	t = 0.654 df = 14
Figure 5-figure supplement 1A (-3 Carbohydrate intake)	unpaired t test	AAV-CTL = 8, AAV-NPGL = 8	N = rat, from Within subject. Rrat from multiple litters	mean±SEM		0.720784	t = 0.365 df = 14
Figure 5-figure supplement 1A (-2 Carbohydrate intake)						0.680863	t = 0.420 df = 14
Figure 5-figure supplement 1A (-1 Carbohydrate intake)						0.653189	t = 0.459 df = 14
Figure 5-figure supplement 1A (0 Carbohydrate intake)						0.446009	t = 0.784 df = 14
Figure 5-figure supplement 1A (+1 Carbohydrate intake)						0.167664	t = 1.455 df = 14
Figure 5-figure supplement 1A (+2 Carbohydrate intake)						0.108131	t = 1.716 df = 14
Figure 5-figure supplement 1A (+3 Carbohydrate intake)						0.679428	t = 0.422 df = 14
Figure 5-figure supplement 1A (+4 Carbohydrate intake)						0.140967	t = 1.560 df = 14
Figure 5-figure supplement 1A (+5 Carbohydrate intake)						0.0703716	t = 1.959 df = 14
Figure 5-figure supplement 1A (+6 Carbohydrate intake)						< 0.05	t = 2.799 df = 14
Figure 5-figure supplement 1A (+7 Carbohydrate intake)						< 0.05	t = 2.229 df = 14
Figure 5-figure supplement 1A (+8 Carbohydrate intake)						< 0.05	t = 2.426 df = 14
Figure 5-figure supplement 1A (+9 Carbohydrate intake)						< 0.05	t = 2.661 df = 14
Figure 5-figure supplement 1A (+10 Carbohydrate intake)						0.156199	t = 1.499 df = 14
Figure 5-figure supplement 1A (+11 Carbohydrate intake)						< 0.05	t = 2.436 df = 14
Figure 5-figure supplement 1A (+12 Carbohydrate intake)						< 0.05	t = 2.737 df = 14
Figure 5-figure supplement 1A (-3 Fat intake)	unpaired t test	AAV-CTL = 8, AAV-NPGL = 8	N = rat, from Within subject. Rat from multiple litters	mean±SEM		0.349768	t = 0.967 df = 14
Figure 5-figure supplement 1A (-2 Fat intake)						0.646162	t = 0.469 df = 14
Figure 5-figure supplement 1A (-1 Fat intake)						0.148904	t = 1.528 df = 14
Figure 5-figure supplement 1A (0 Fat intake)						0.492785	t = 0.704 df = 14
Figure 5-figure supplement 1A (+1 Fat intake)						0.678251	t = 0.424 df = 14
Figure 5-figure supplement 1A (+2 Fat intake)						0.756681	t = 0.316 df = 14
Figure 5-figure supplement 1A (+3 Fat intake)						0.605981	t = 0.528 df = 14
Figure 5-figure supplement 1A (+4 Fat intake)						0.175906	t = 1.426 df = 14
Figure 5-figure supplement 1A (+5 Fat intake)						0.692695	t = 0.403 df = 14
Figure 5-figure supplement 1A (+6 Fat intake)						0.597641	t = 0.540 df = 14
Figure 5-figure supplement 1A (+7 Fat intake)						0.116847	t = 1.671 df = 14
Figure 5-figure supplement 1A (+8 Fat intake)						Not available
Figure 5-figure supplement 1A (+9 Fat intake)						< 0.05	t = 2.506 df = 14
Figure 5-figure supplement 1A (+10 Fat intake)						0.683443	t = 0.416 df = 14
Figure 5-figure supplement 1A (+11 Fat intake)						0.882883	t = 0.150 df = 14
Figure 5-figure supplement 1A (+12 Fat intake)						0.172907	t = 1.436 df = 14
Figure 5-figure supplement 1B (-3 Total calorie intake)	unpaired t test	AAV-CTL = 8, AAV-NPGL = 8	N = rat, from Within subject. Rat from multiple litters	mean±SEM		0.865425	t = 0.173 df = 14
Figure 5-figure supplement 1B (-2 Total calorie intake)						0.514494	t = 0.669 df = 14
Figure 5-figure supplement 1B (-1 Total calorie intake)						0.86862	t = 0.168 df = 14
Figure 5-figure supplement 1B (0 Total calorie intake)						0.931771	t = 0.087 df = 14
Figure 5-figure supplement 1B (+1 Total calorie intake)						0.66558	t = 0.442 df = 14
Figure 5-figure supplement 1B (+2 Total calorie intake)						0.768105	t = 0.301 df = 14
Figure 5-figure supplement 1B (+3 Total calorie intake)						0.288583	t = 1.103 df = 14
Figure 5-figure supplement 1B (+4 Total calorie intake)						0.0883063	t = 1.832 df = 14
Figure 5-figure supplement 1B (+5 Total calorie intake)						0.397864	t = 0.872 df = 14
Figure 5-figure supplement 1B (+6 Total calorie intake)						0.278954	t = 1.126 df = 14
Figure 5-figure supplement 1B (+7 Total calorie intake)						0.23425	t = 1.243 df = 14
Figure 5-figure supplement 1B (+8 Total calorie intake)						0.514748	t = 0.668 df = 14
Figure 5-figure supplement 1B (+9 Total calorie intake)						0.0737731	t = 1.933 df = 14
Figure 5-figure supplement 1B (+10 Total calorie intake)						0.427385	t = 0.817 df = 14
Figure 5-figure supplement 1B (+11 Total calorie intake)						0.108624	t = 1.714 df = 14
Figure 5-figure supplement 1B (+12 Total calorie intake)						0.543054	t = 0.623 df = 14
Figure 5-figure supplement 1B (-3 Protein intake)	unpaired t test	AAV-CTL = 8, AAV-NPGL = 8	N = rat, from Within subject. Rat from multiple litters	mean±SEM		0.935415	t = 0.083 df = 14
Figure 5-figure supplement 1B (-2 Protein intake)						0.422084	t = 0.827 df = 14
Figure 5-figure supplement 1B (-1 Protein intake)						0.829605	t = 0.219 df = 14
Figure 5-figure supplement 1B (0 Protein intake)						0.529277	t = 0.645 df = 14
Figure 5-figure supplement 1B (+1 Protein intake)						0.864206	t = 0.174 df = 14
Figure 5-figure supplement 1B (+2 Protein intake)						0.948717	t = 0.065 df = 14
Figure 5-figure supplement 1B (+3 Protein intake)						0.761696	t = 0.309 df = 14
Figure 5-figure supplement 1B (+4 Protein intake)						0.948973	t = 0.065 df = 14
Figure 5-figure supplement 1B (+5 Protein intake)						0.70409	t = 0.388 df = 14
Figure 5-figure supplement 1B (+6 Protein intake)						0.779996	t = 0.285 df = 14
Figure 5-figure supplement 1B (+7 Protein intake)						0.663735	t = 0.444 df = 14
Figure 5-figure supplement 1B (+8 Protein intake)						0.585253	t = 0.559 df = 14
Figure 5-figure supplement 1B (+9 Protein intake)						0.830567	t = 0.218 df = 14
Figure 5-figure supplement 1B (+10 Protein intake)						0.625549	t = 0.499 df = 14
Figure 5-figure supplement 1B (+11 Protein intake)						0.975454	t = 0.031 df = 14
Figure 5-figure supplement 1B (+12 Protein intake)						0.72754	t = 0.355 df = 14
Figure 5-figure supplement 1B (-3 Carbohydrate intake)	unpaired t test	AAV-CTL = 8, AAV-NPGL = 8	N = rat, from Within subject. Rat from multiple litters	mean±SEM		0.777788	t = 0.288 df = 14
Figure 5-figure supplement 1B (-2 Carbohydrate intake)						0.967695	t = 0.041 df = 14
Figure 5-figure supplement 1B (-1 Carbohydrate intake)						0.765864	t = 0.304 df = 14
Figure 5-figure supplement 1B (0 Carbohydrate intake)						0.735924	t = 0.344 df = 14
Figure 5-figure supplement 1B (+1 Carbohydrate intake)						0.755563	t = 0.317 df = 14
Figure 5-figure supplement 1B (+2 Carbohydrate intake)						0.625459	t = 0.499 df = 14
Figure 5-figure supplement 1B (+3 Carbohydrate intake)						0.68562	t = 0.413 df = 14
Figure 5-figure supplement 1B (+4 Carbohydrate intake)						0.264742	t = 1.162 df = 14
Figure 5-figure supplement 1B (+5 Carbohydrate intake)						0.557596	t = 0.601 df = 14
Figure 5-figure supplement 1B (+6 Carbohydrate intake)						0.494398	t = 0.702 df = 14
Figure 5-figure supplement 1B (+7 Carbohydrate intake)						0.184708	t = 1.395df = 14
Figure 5-figure supplement 1B (+8 Carbohydrate intake)						0.427723	t = 0.817 df = 14
Figure 5-figure supplement 1B (+9 Carbohydrate intake)						0.287912	t = 1.105 df = 14
Figure 5-figure supplement 1B (+10 Carbohydrate intake)						0.489271	t = 0.710 df = 14
Figure 5-figure supplement 1B (+11 Carbohydrate intake)						0.343436	t = 0.981 df = 14
Figure 5-figure supplement 1B (+12 Carbohydrate intake)						0.635663	t = 0.484 df = 14
Figure 5-figure supplement 1B (-3 Fat intake)	unpaired t test	AAV-CTL = 8, AAV-NPGL = 8	N = rat, from Within subject. Rat from multiple litters	mean±SEM		0.650542	t = 0.463 df = 14
Figure 5-figure supplement 1B (-2 Fat intake)						0.677279	t = 0.425 df = 14
Figure 5-figure supplement 1B (-1 Fat intake)						0.935428	t = 0.082 df = 14
Figure 5-figure supplement 1B (0 Fat intake)						0.458705	t = 0.762 df = 14
Figure 5-figure supplement 1B (+1 Fat intake)						0.705839	t = 0.385 df = 14
Figure 5-figure supplement 1B (+2 Fat intake)						0.830053	t = 0.219 df = 14
Figure 5-figure supplement 1B (+3 Fat intake)						0.932436	t = 0.086 df = 14
Figure 5-figure supplement 1B (+4 Fat intake)						0.651312	t = 0.462 df = 14
Figure 5-figure supplement 1B (+5 Fat intake)						0.185572	t = 1.392 df = 14
Figure 5-figure supplement 1B (+6 Fat intake)						0.302263	t = 1.071 df = 14
Figure 5-figure supplement 1B (+7 Fat intake)						0.960709	t = 0.050 df = 14
Figure 5-figure supplement 1B (+8 Fat intake)						0.27559	t = 1.135 df = 14
Figure 5-figure supplement 1B (+9 Fat intake)						< 0.05	t = 2.298 df = 14
Figure 5-figure supplement 1B (+10 Fat intake)						0.353422	t = 0.960 df = 14
Figure 5-figure supplement 1B (+11 Fat intake)						0.471438	t = 0.740 df = 14
Figure 5-figure supplement 1B (+12 Fat intake)						0.720335	t = 0.365 df = 14
Figure 5-figure supplement 1C (-3 Total calorie intake)	unpaired t test	AAV-CTL = 8, AAV-NPGL = 8	N = rat, from Within subject. Rat from multiple litters	mean±SEM		0.851689	t = 0.190 df = 14
Figure 5-figure supplement 1C (-2 Total calorie intake)						0.619371	t = 0.508 df = 14
Figure 5-figure supplement 1C (-1 Total calorie intake)						0.524331	t = 0.653 df = 14
Figure 5-figure supplement 1C (0 Total calorie intake)						0.392421	t = 0.882 df = 14
Figure 5-figure supplement 1C (+1 Total calorie intake)						0.400759	t = 0.867 df = 14
Figure 5-figure supplement 1C (+2 Total calorie intake)						0.0726318	t = 1.941 df = 14
Figure 5-figure supplement 1C (+3 Total calorie intake)						0.281363	t = 1.120 df = 14
Figure 5-figure supplement 1C (+4 Total calorie intake)						< 0.05	t = 2.822 df = 14
Figure 5-figure supplement 1C (+5 Total calorie intake)						0.126029	t = 1.627 df = 14
Figure 5-figure supplement 1C (+6 Total calorie intake)						< 0.05	t = 2.392 df = 14
Figure 5-figure supplement 1C (+7 Total calorie intake)						0.0741887	t = 1.929 df = 14
Figure 5-figure supplement 1C (+8 Total calorie intake)						0.343995	t = 0.979 df = 14
Figure 5-figure supplement 1C (+9 Total calorie intake)						< 0.005	t = 3.425 df = 14
Figure 5-figure supplement 1C (+10 Total calorie intake)						0.231554	t = 1.251 df = 14
Figure 5-figure supplement 1C (+11 Total calorie intake)						< 0.005	t = 3.328 df = 14
Figure 5-figure supplement 1C (+12 Total calorie intake)						< 0.05	t = 2.534 df = 14
Figure 5-figure supplement 1C (-3 Protein intake)	unpaired t test	AAV-CTL = 8, AAV-NPGL = 8	N = rat, from Within subject. Rat from multiple litters	mean±SEM		0.983911	t = 0.021 df = 14
Figure 5-figure supplement 1C (-2 Protein intake)						0.522894	t = 0.655 df = 14
Figure 5-figure supplement 1C (-1 Protein intake)						0.96828	t = 0.040 df = 14
Figure 5-figure supplement 1C (0 Protein intake)						0.5515	t = 0.610 df = 14
Figure 5-figure supplement 1C (+1 Protein intake)						0.98276	t = 0.022 df = 14
Figure 5-figure supplement 1C (+2 Protein intake)						0.913126	t = 0.111 df = 14
Figure 5-figure supplement 1C (+3 Protein intake)						0.806421	t = 0.250 df = 14
Figure 5-figure supplement 1C (+4 Protein intake)						0.928272	t = 0.092 df = 14
Figure 5-figure supplement 1C (+5 Protein intake)						0.680608	t = 0.420 df = 14
Figure 5-figure supplement 1C (+6 Protein intake)						0.738087	t = 0.341 df = 14
Figure 5-figure supplement 1C (+7 Protein intake)						0.48372	t = 0.719 df = 14
Figure 5-figure supplement 1C (+8 Protein intake)						0.362939	t = 0.940 df = 14
Figure 5-figure supplement 1C (+9 Protein intake)						0.655809	t = 0.455 df = 14
Figure 5-figure supplement 1C (+10 Protein intake)						0.48195	t = 0.722 df = 14
Figure 5-figure supplement 1C (+11 Protein intake)						0.967963	t = 0.041 df = 14
Figure 5-figure supplement 1C (+12 Protein intake)						0.93662	t = 0.081 df = 14
Figure 5-figure supplement 1C (-3 Carbohydrate intake)	unpaired t test	AAV-CTL = 8, AAV-NPGL = 8	N = rat, from Within subject. Rat from multiple litters	mean±SEM		0.737161	t = 0.342 df = 14
Figure 5-figure supplement 1C (-2 Carbohydrate intake)						0.965904	t = 0.044 df = 14
Figure 5-figure supplement 1C (-1 Carbohydrate intake)						0.718842	t = 0.367 df = 14
Figure 5-figure supplement 1C (0 Carbohydrate intake)						0.928904	t = 0.091 df = 14
Figure 5-figure supplement 1C (+1 Carbohydrate intake)						0.469689	t = 0.743 df = 14
Figure 5-figure supplement 1C (+2 Carbohydrate intake)						0.303951	t = 1.067 df = 14
Figure 5-figure supplement 1C (+3 Carbohydrate intake)						0.640954	t = 0.477 df = 14
Figure 5-figure supplement 1C (+4 Carbohydrate intake)						0.179388	t = 1.413 df = 14
Figure 5-figure supplement 1C (+5 Carbohydrate intake)						0.286339	t = 1.108 df = 14
Figure 5-figure supplement 1C (+6 Carbohydrate intake)						0.20167	t = 1.340 df = 14
Figure 5-figure supplement 1C (+7 Carbohydrate intake)						0.0824978	t = 1.870 df = 14
Figure 5-figure supplement 1C (+8 Carbohydrate intake)						0.207235	t = 1.322 df = 14
Figure 5-figure supplement 1C (+9 Carbohydrate intake)						0.0863538	t = 1.845 df = 14
Figure 5-figure supplement 1C (+10 Carbohydrate intake)						0.333444	t = 1.002 df = 14
Figure 5-figure supplement 1C (+11 Carbohydrate intake)						0.1156	t = 1.678 df = 14
Figure 5-figure supplement 1C (+12 Carbohydrate intake)						0.0853612	t = 1.851 df = 14
Figure 5-figure supplement 1C (-3 Fat intake)	unpaired t test	AAV-CTL = 8, AAV-NPGL = 8	N = rat, from Within subject. Rat from multiple litters	mean±SEM		0.803305	t = 0.254 df = 14
Figure 5-figure supplement 1C (-2 Fat intake)						0.591186	t = 0.550 df = 14
Figure 5-figure supplement 1C (-1 Fat intake)						0.750591	t = 0.324 df = 14
Figure 5-figure supplement 1C (0 Fat intake)						0.752873	t = 0.321 df = 14
Figure 5-figure supplement 1C (+1 Fat intake)						0.672011	t = 0.432 df = 14
Figure 5-figure supplement 1C (+2 Fat intake)						0.970235	t = 0.038 df = 14
Figure 5-figure supplement 1C (+3 Fat intake)						0.818299	t = 0.234 df = 14
Figure 5-figure supplement 1C (+4 Fat intake)						0.481407	t = 0.723 df = 14
Figure 5-figure supplement 1C (+5 Fat intake)						0.264374	t = 1.163 df = 14
Figure 5-figure supplement 1C (+6 Fat intake)						0.311667	t = 1.050 df = 14
Figure 5-figure supplement 1C (+7 Fat intake)						0.701004	t = 0.392 df = 14
Figure 5-figure supplement 1C (+8 Fat intake)						0.414294	t = 0.841 df = 14
Figure 5-figure supplement 1C (+9 Fat intake)						0.116174	t = 1.675 df = 14
Figure 5-figure supplement 1C (+10 Fat intake)						0.4012	t = 0.866 df = 14
Figure 5-figure supplement 1C (+11 Fat intake)						0.524989	t = 0.652 df = 14
Figure 5-figure supplement 1C (+12 Fat intake)						0.822629	t = 0.228 df = 14
